# Supplementary material for: Uncovering potential biomarkers of endometriosis: transcriptomic and single-cell analysis
Source: Front Med (Lausanne). 2025 May 1;12:1528434. doi: 10.3389/fmed.2025.1528434 (PMC12078282; doi:10.3389/fmed.2025.1528434)
Supplement: Supplementary file 1 [file Data_Sheet_1.CSV]

	B cells naive	Dendritic cells resting	Macrophages M0	Macrophages M2	Mast cells resting	NK cells activated	T cells follicular helper
PDK4	0.344360902255639	-0.473684210526316	0.640601503759399	0.729323308270677	0.59420839102494	-0.403007518796992	-0.64812030075188
AIFM1	-0.44812030075188	0.759398496240602	-0.577443609022556	-0.744360902255639	-0.476118875340237	0.21203007518797	0.61203007518797
