# Supplementary material for: Uncovering potential biomarkers of endometriosis: transcriptomic and single-cell analysis
Source: Front Med (Lausanne). 2025 May 1;12:1528434. doi: 10.3389/fmed.2025.1528434 (PMC12078282; doi:10.3389/fmed.2025.1528434)
Supplement: Supplementary file 2 [file Data_Sheet_2.CSV]

	B cells naive	Dendritic cells resting	Macrophages M0	Macrophages M2	Mast cells resting	NK cells activated	T cells follicular helper
PDK4	0.137072582	0.034879991	0.002342271	0.000263507	0.005731329	0.078093466	0.001998714
AIFM1	0.047531736	0.000103032	0.007673261	0.000167396	0.033827972	0.369485994	0.004129875
