# Supplementary material for: Uncovering potential biomarkers of endometriosis: transcriptomic and single-cell analysis
Source: Front Med (Lausanne). 2025 May 1;12:1528434. doi: 10.3389/fmed.2025.1528434 (PMC12078282; doi:10.3389/fmed.2025.1528434)
Supplement: Supplementary file 3 [file Data_Sheet_3.CSV]

gene	miRNA	lncRNA
PDK4	hsa-miR-103a-3p	MIR503HG
PDK4	hsa-miR-103a-3p	NEAT1
PDK4	hsa-miR-103a-3p	LINC02035
PDK4	hsa-miR-103a-3p	LINC00294
PDK4	hsa-miR-103a-3p	LINC00662
PDK4	hsa-miR-103a-3p	AC093297.2
PDK4	hsa-miR-103a-3p	XIST
PDK4	hsa-miR-103a-3p	LINC00662
PDK4	hsa-miR-103a-3p	MIR503HG
PDK4	hsa-miR-103a-3p	NEAT1
PDK4	hsa-miR-103a-3p	LINC02035
PDK4	hsa-miR-103a-3p	LINC00294
PDK4	hsa-miR-103a-3p	LINC00662
PDK4	hsa-miR-103a-3p	AC093297.2
PDK4	hsa-miR-103a-3p	XIST
PDK4	hsa-miR-103a-3p	LINC00662
PDK4	hsa-miR-107	LINC02035
PDK4	hsa-miR-107	LINC00662
PDK4	hsa-miR-107	AC093297.2
PDK4	hsa-miR-107	LINC00294
PDK4	hsa-miR-107	MIR503HG
PDK4	hsa-miR-107	LINC00662
PDK4	hsa-miR-107	NEAT1
PDK4	hsa-miR-107	XIST
PDK4	hsa-miR-107	LINC02035
PDK4	hsa-miR-107	LINC00662
PDK4	hsa-miR-107	AC093297.2
PDK4	hsa-miR-107	LINC00294
PDK4	hsa-miR-107	MIR503HG
PDK4	hsa-miR-107	LINC00662
PDK4	hsa-miR-107	NEAT1
PDK4	hsa-miR-107	XIST
PDK4	hsa-miR-15a-5p	NEAT1
PDK4	hsa-miR-15a-5p	NEAT1
PDK4	hsa-miR-15a-5p	LINC00662
PDK4	hsa-miR-15a-5p	NEAT1
PDK4	hsa-miR-15a-5p	LINC00662
PDK4	hsa-miR-15a-5p	RP6-206I17.2
PDK4	hsa-miR-15a-5p	LINC02035
PDK4	hsa-miR-15a-5p	SNHG25
PDK4	hsa-miR-15a-5p	LINC01184
PDK4	hsa-miR-15a-5p	XIST
PDK4	hsa-miR-15a-5p	XIST
PDK4	hsa-miR-15a-5p	AC005261.1
PDK4	hsa-miR-15a-5p	XIST
PDK4	hsa-miR-15a-5p	MIR503HG
PDK4	hsa-miR-15a-5p	XIST
PDK4	hsa-miR-15a-5p	XIST
PDK4	hsa-miR-15a-5p	NEAT1
PDK4	hsa-miR-15a-5p	NEAT1
PDK4	hsa-miR-15a-5p	LINC00662
PDK4	hsa-miR-15a-5p	NEAT1
PDK4	hsa-miR-15a-5p	LINC00662
PDK4	hsa-miR-15a-5p	RP6-206I17.2
PDK4	hsa-miR-15a-5p	LINC02035
PDK4	hsa-miR-15a-5p	SNHG25
PDK4	hsa-miR-15a-5p	LINC01184
PDK4	hsa-miR-15a-5p	XIST
PDK4	hsa-miR-15a-5p	XIST
PDK4	hsa-miR-15a-5p	AC005261.1
PDK4	hsa-miR-15a-5p	XIST
PDK4	hsa-miR-15a-5p	MIR503HG
PDK4	hsa-miR-15a-5p	XIST
PDK4	hsa-miR-15a-5p	XIST
PDK4	hsa-miR-15b-5p	NEAT1
PDK4	hsa-miR-15b-5p	LINC01184
PDK4	hsa-miR-15b-5p	LINC00662
PDK4	hsa-miR-15b-5p	NEAT1
PDK4	hsa-miR-15b-5p	NEAT1
PDK4	hsa-miR-15b-5p	SNHG25
PDK4	hsa-miR-15b-5p	LINC02035
PDK4	hsa-miR-15b-5p	MIR503HG
PDK4	hsa-miR-15b-5p	XIST
PDK4	hsa-miR-15b-5p	LINC00662
PDK4	hsa-miR-15b-5p	AC005261.1
PDK4	hsa-miR-15b-5p	XIST
PDK4	hsa-miR-15b-5p	XIST
PDK4	hsa-miR-15b-5p	RP6-206I17.2
PDK4	hsa-miR-15b-5p	XIST
PDK4	hsa-miR-15b-5p	XIST
PDK4	hsa-miR-15b-5p	NEAT1
PDK4	hsa-miR-15b-5p	LINC01184
PDK4	hsa-miR-15b-5p	LINC00662
PDK4	hsa-miR-15b-5p	NEAT1
PDK4	hsa-miR-15b-5p	NEAT1
PDK4	hsa-miR-15b-5p	SNHG25
PDK4	hsa-miR-15b-5p	LINC02035
PDK4	hsa-miR-15b-5p	MIR503HG
PDK4	hsa-miR-15b-5p	XIST
PDK4	hsa-miR-15b-5p	LINC00662
PDK4	hsa-miR-15b-5p	AC005261.1
PDK4	hsa-miR-15b-5p	XIST
PDK4	hsa-miR-15b-5p	XIST
PDK4	hsa-miR-15b-5p	RP6-206I17.2
PDK4	hsa-miR-15b-5p	XIST
PDK4	hsa-miR-15b-5p	XIST
PDK4	hsa-miR-16-5p	RP6-206I17.2
PDK4	hsa-miR-16-5p	NEAT1
PDK4	hsa-miR-16-5p	LINC02035
PDK4	hsa-miR-16-5p	LINC01184
PDK4	hsa-miR-16-5p	XIST
PDK4	hsa-miR-16-5p	XIST
PDK4	hsa-miR-16-5p	XIST
PDK4	hsa-miR-16-5p	NEAT1
PDK4	hsa-miR-16-5p	MIR503HG
PDK4	hsa-miR-16-5p	LINC00662
PDK4	hsa-miR-16-5p	NEAT1
PDK4	hsa-miR-16-5p	XIST
PDK4	hsa-miR-16-5p	LINC00662
PDK4	hsa-miR-16-5p	AC005261.1
PDK4	hsa-miR-16-5p	SNHG25
PDK4	hsa-miR-16-5p	XIST
PDK4	hsa-miR-16-5p	RP6-206I17.2
PDK4	hsa-miR-16-5p	NEAT1
PDK4	hsa-miR-16-5p	LINC02035
PDK4	hsa-miR-16-5p	LINC01184
PDK4	hsa-miR-16-5p	XIST
PDK4	hsa-miR-16-5p	XIST
PDK4	hsa-miR-16-5p	XIST
PDK4	hsa-miR-16-5p	NEAT1
PDK4	hsa-miR-16-5p	MIR503HG
PDK4	hsa-miR-16-5p	LINC00662
PDK4	hsa-miR-16-5p	NEAT1
PDK4	hsa-miR-16-5p	XIST
PDK4	hsa-miR-16-5p	LINC00662
PDK4	hsa-miR-16-5p	AC005261.1
PDK4	hsa-miR-16-5p	SNHG25
PDK4	hsa-miR-16-5p	XIST
PDK4	hsa-miR-195-5p	MIR503HG
PDK4	hsa-miR-195-5p	XIST
PDK4	hsa-miR-195-5p	XIST
PDK4	hsa-miR-195-5p	XIST
PDK4	hsa-miR-195-5p	XIST
PDK4	hsa-miR-195-5p	XIST
PDK4	hsa-miR-195-5p	RP6-206I17.2
PDK4	hsa-miR-195-5p	LINC02035
PDK4	hsa-miR-195-5p	LINC01184
PDK4	hsa-miR-195-5p	NEAT1
PDK4	hsa-miR-195-5p	NEAT1
PDK4	hsa-miR-195-5p	NEAT1
PDK4	hsa-miR-195-5p	SNHG25
PDK4	hsa-miR-195-5p	LINC00662
PDK4	hsa-miR-195-5p	AC005261.1
PDK4	hsa-miR-195-5p	LINC00662
PDK4	hsa-miR-195-5p	MIR503HG
PDK4	hsa-miR-195-5p	XIST
PDK4	hsa-miR-195-5p	XIST
PDK4	hsa-miR-195-5p	XIST
PDK4	hsa-miR-195-5p	XIST
PDK4	hsa-miR-195-5p	XIST
PDK4	hsa-miR-195-5p	RP6-206I17.2
PDK4	hsa-miR-195-5p	LINC02035
PDK4	hsa-miR-195-5p	LINC01184
PDK4	hsa-miR-195-5p	NEAT1
PDK4	hsa-miR-195-5p	NEAT1
PDK4	hsa-miR-195-5p	NEAT1
PDK4	hsa-miR-195-5p	SNHG25
PDK4	hsa-miR-195-5p	LINC00662
PDK4	hsa-miR-195-5p	AC005261.1
PDK4	hsa-miR-195-5p	LINC00662
AIFM1	hsa-miR-25-3p	AC239868.3
AIFM1	hsa-miR-25-3p	PURPL
AIFM1	hsa-miR-25-3p	MALAT1
AIFM1	hsa-miR-25-3p	AC130650.2
AIFM1	hsa-miR-25-3p	AC007228.2
AIFM1	hsa-miR-25-3p	NORAD
AIFM1	hsa-miR-25-3p	XIST
AIFM1	hsa-miR-25-3p	XIST
AIFM1	hsa-miR-32-5p	AC239868.3
AIFM1	hsa-miR-32-5p	PURPL
AIFM1	hsa-miR-32-5p	MALAT1
AIFM1	hsa-miR-32-5p	AC130650.2
AIFM1	hsa-miR-32-5p	AC007228.2
AIFM1	hsa-miR-32-5p	NORAD
AIFM1	hsa-miR-32-5p	XIST
AIFM1	hsa-miR-32-5p	XIST
AIFM1	hsa-miR-363-3p	AC239868.3
AIFM1	hsa-miR-363-3p	PURPL
AIFM1	hsa-miR-363-3p	MALAT1
AIFM1	hsa-miR-363-3p	AC130650.2
AIFM1	hsa-miR-363-3p	AC007228.2
AIFM1	hsa-miR-363-3p	NORAD
AIFM1	hsa-miR-363-3p	XIST
AIFM1	hsa-miR-363-3p	XIST
AIFM1	hsa-miR-367-3p	AC239868.3
AIFM1	hsa-miR-367-3p	PURPL
AIFM1	hsa-miR-367-3p	MALAT1
AIFM1	hsa-miR-367-3p	AC130650.2
AIFM1	hsa-miR-367-3p	AC007228.2
AIFM1	hsa-miR-367-3p	NORAD
AIFM1	hsa-miR-367-3p	XIST
AIFM1	hsa-miR-367-3p	XIST
PDK4	hsa-miR-377-3p	NEAT1
PDK4	hsa-miR-377-3p	NEAT1
PDK4	hsa-miR-377-3p	NEAT1
PDK4	hsa-miR-377-3p	NEAT1
PDK4	hsa-miR-377-3p	NEAT1
PDK4	hsa-miR-377-3p	NEAT1
PDK4	hsa-miR-377-3p	NEAT1
PDK4	hsa-miR-377-3p	NEAT1
PDK4	hsa-miR-377-3p	NORAD
PDK4	hsa-miR-377-3p	XIST
PDK4	hsa-miR-377-3p	NEAT1
PDK4	hsa-miR-377-3p	XIST
PDK4	hsa-miR-377-3p	XIST
PDK4	hsa-miR-377-3p	XIST
PDK4	hsa-miR-377-3p	XIST
PDK4	hsa-miR-377-3p	XIST
PDK4	hsa-miR-377-3p	AL356488.2
PDK4	hsa-miR-377-3p	NEAT1
PDK4	hsa-miR-424-5p	NEAT1
PDK4	hsa-miR-424-5p	RP6-206I17.2
PDK4	hsa-miR-424-5p	LINC02035
PDK4	hsa-miR-424-5p	LINC01184
PDK4	hsa-miR-424-5p	LINC00662
PDK4	hsa-miR-424-5p	NEAT1
PDK4	hsa-miR-424-5p	NEAT1
PDK4	hsa-miR-424-5p	SNHG25
PDK4	hsa-miR-424-5p	XIST
PDK4	hsa-miR-424-5p	XIST
PDK4	hsa-miR-424-5p	XIST
PDK4	hsa-miR-424-5p	XIST
PDK4	hsa-miR-424-5p	XIST
PDK4	hsa-miR-424-5p	MIR503HG
PDK4	hsa-miR-424-5p	LINC00662
PDK4	hsa-miR-424-5p	AC005261.1
PDK4	hsa-miR-424-5p	NEAT1
PDK4	hsa-miR-424-5p	RP6-206I17.2
PDK4	hsa-miR-424-5p	LINC02035
PDK4	hsa-miR-424-5p	LINC01184
PDK4	hsa-miR-424-5p	LINC00662
PDK4	hsa-miR-424-5p	NEAT1
PDK4	hsa-miR-424-5p	NEAT1
PDK4	hsa-miR-424-5p	SNHG25
PDK4	hsa-miR-424-5p	XIST
PDK4	hsa-miR-424-5p	XIST
PDK4	hsa-miR-424-5p	XIST
PDK4	hsa-miR-424-5p	XIST
PDK4	hsa-miR-424-5p	XIST
PDK4	hsa-miR-424-5p	MIR503HG
PDK4	hsa-miR-424-5p	LINC00662
PDK4	hsa-miR-424-5p	AC005261.1
PDK4	hsa-miR-497-5p	XIST
PDK4	hsa-miR-497-5p	NEAT1
PDK4	hsa-miR-497-5p	NEAT1
PDK4	hsa-miR-497-5p	MIR503HG
PDK4	hsa-miR-497-5p	LINC01184
PDK4	hsa-miR-497-5p	LINC00662
PDK4	hsa-miR-497-5p	AC005261.1
PDK4	hsa-miR-497-5p	XIST
PDK4	hsa-miR-497-5p	XIST
PDK4	hsa-miR-497-5p	XIST
PDK4	hsa-miR-497-5p	XIST
PDK4	hsa-miR-497-5p	RP6-206I17.2
PDK4	hsa-miR-497-5p	LINC02035
PDK4	hsa-miR-497-5p	SNHG25
PDK4	hsa-miR-497-5p	LINC00662
PDK4	hsa-miR-497-5p	NEAT1
PDK4	hsa-miR-497-5p	XIST
PDK4	hsa-miR-497-5p	NEAT1
PDK4	hsa-miR-497-5p	NEAT1
PDK4	hsa-miR-497-5p	MIR503HG
PDK4	hsa-miR-497-5p	LINC01184
PDK4	hsa-miR-497-5p	LINC00662
PDK4	hsa-miR-497-5p	AC005261.1
PDK4	hsa-miR-497-5p	XIST
PDK4	hsa-miR-497-5p	XIST
PDK4	hsa-miR-497-5p	XIST
PDK4	hsa-miR-497-5p	XIST
PDK4	hsa-miR-497-5p	RP6-206I17.2
PDK4	hsa-miR-497-5p	LINC02035
PDK4	hsa-miR-497-5p	SNHG25
PDK4	hsa-miR-497-5p	LINC00662
PDK4	hsa-miR-497-5p	NEAT1
PDK4	hsa-miR-6838-5p	LINC01184
PDK4	hsa-miR-6838-5p	RP6-206I17.2
PDK4	hsa-miR-6838-5p	LINC02035
PDK4	hsa-miR-6838-5p	SNHG25
PDK4	hsa-miR-6838-5p	LINC00662
PDK4	hsa-miR-6838-5p	LINC00662
PDK4	hsa-miR-6838-5p	AC005261.1
PDK4	hsa-miR-6838-5p	XIST
PDK4	hsa-miR-6838-5p	XIST
PDK4	hsa-miR-6838-5p	XIST
PDK4	hsa-miR-6838-5p	XIST
PDK4	hsa-miR-6838-5p	XIST
PDK4	hsa-miR-6838-5p	MIR503HG
PDK4	hsa-miR-6838-5p	NEAT1
PDK4	hsa-miR-6838-5p	NEAT1
PDK4	hsa-miR-6838-5p	NEAT1
PDK4	hsa-miR-6838-5p	LINC01184
PDK4	hsa-miR-6838-5p	RP6-206I17.2
PDK4	hsa-miR-6838-5p	LINC02035
PDK4	hsa-miR-6838-5p	SNHG25
PDK4	hsa-miR-6838-5p	LINC00662
PDK4	hsa-miR-6838-5p	LINC00662
PDK4	hsa-miR-6838-5p	AC005261.1
PDK4	hsa-miR-6838-5p	XIST
PDK4	hsa-miR-6838-5p	XIST
PDK4	hsa-miR-6838-5p	XIST
PDK4	hsa-miR-6838-5p	XIST
PDK4	hsa-miR-6838-5p	XIST
PDK4	hsa-miR-6838-5p	MIR503HG
PDK4	hsa-miR-6838-5p	NEAT1
PDK4	hsa-miR-6838-5p	NEAT1
PDK4	hsa-miR-6838-5p	NEAT1
AIFM1	hsa-miR-92a-3p	AC239868.3
AIFM1	hsa-miR-92a-3p	PURPL
AIFM1	hsa-miR-92a-3p	MALAT1
AIFM1	hsa-miR-92a-3p	AC130650.2
AIFM1	hsa-miR-92a-3p	AC007228.2
AIFM1	hsa-miR-92a-3p	NORAD
AIFM1	hsa-miR-92a-3p	XIST
AIFM1	hsa-miR-92a-3p	XIST
AIFM1	hsa-miR-92b-3p	AC239868.3
AIFM1	hsa-miR-92b-3p	PURPL
AIFM1	hsa-miR-92b-3p	MALAT1
AIFM1	hsa-miR-92b-3p	AC130650.2
AIFM1	hsa-miR-92b-3p	AC007228.2
AIFM1	hsa-miR-92b-3p	XIST
AIFM1	hsa-miR-92b-3p	XIST
AIFM1	hsa-miR-92b-3p	NORAD
